# Supplementary material for: Filter quality of electret masks in filtering 14.6–594 nm aerosol particles: Effects of five decontamination methods
Source: PLoS One. 2017 Oct 12;12(10):e0186217. doi: 10.1371/journal.pone.0186217 (PMC5638397; doi:10.1371/journal.pone.0186217)
Supplement: S1 File — This is the data of Fig 3 to Fig 7. (XLSX) [file pone.0186217.s001.xlsx]

## Sheet: penetration
diameter	N95+pre	SD	N95+TERC	SD	N95+auto	SD	N95+bleach	SD	N95+alcohol	SD	N95+IPA	SD	Gauze+pre	SD	Gauze+TERC	SD	Gauze+auto	SD	Gauze+alcohol	SD	Gauze+IPA	SD	Spunlace+pre	SD	Spunlace+ TERC	SD	Spunlace+auto	SD	Spunlace+bleach	SD	Spunlace+alcohol	SD						75	0	300	0
14.1	--	--	--	--	--	--	--	--	--	--	--	--	3.7	4	--	--	--	--	--	--	--	--	10.98	2.35	--	--	--	--	--	--	--	--						75	120	300	120
14.6	--	--	--	--	--	--	--	--	0	0	0.29	0.41	1.6	1.99	--	--	--	--	--	--	1.79	1.1	10.32	3.88	--	--	--	--	5.48	0.27	--	--
15.1	0.41	0.71	1.96	1	0	0	1.52	3.71	0.37	0.17	1.17	0.04	3.48	1	8.9	0.29	0	0	1.86	1.85	2.08	0.49	13.65	6.39	--	--	--	--	9.95	0.27	13.89	3.93
15.7	1.36	0.89	1.16	0.02	--	2.62	2.42	2.96	0.17	0	1.06	0.27	4.35	3.1	3.16	3.16	1.45	0.68	1.27	1.59	2.73	0.23	8.64	2.44	5.3	1.75	11.68	2.15	10.96	1.08	8.93	3.29
16.3	1.75	1.73	0.72	0.21	--	2.62	3.37	3.06	0.21	0.14	1.18	0.37	2.52	0.68	2.92	1.71	1.75	1.49	0.53	0.74	3.13	0.25	11.06	2.71	7.56	1.01	8.79	5.11	11.57	0.01	15.16	0.74
16.8	1.74	1.45	1.22	0.06	0.88	0.76	1.95	3.42	0.27	0.18	1.21	0.31	2.36	0.86	3.29	0.21	0.86	0	0.8	0.46	3.25	0.38	12.29	2.9	7.84	2.37	9.28	2.28	11.59	1.2	13.27	1.1
17.5	1.13	0.98	1.38	0.32	1.79	2.37	1.16	1.19	0.45	0.17	0.98	0.14	2.75	1.22	4.51	2.94	1.4	0.18	0.82	0.54	3.31	0.19	14.21	3.66	7.64	0.75	9.22	3.12	12.94	1.4	12.19	1.34
18.1	1.62	0.54	1.07	0.21	1.49	0.74	1.55	0.48	0.56	0.29	0.83	0.13	2.73	0.4	3.54	1.22	2.13	0.25	0.98	0.22	3.97	0.28	12.64	2.34	8.65	0.69	10.48	4.86	14.75	0.53	14.04	0.23
18.8	1.18	0.45	1.38	0.52	1.3	0.6	1.18	0.74	0.52	0.1	0.81	0.26	3.09	0.5	3.3	0.34	1.41	0.37	1.12	0.33	4.2	0.13	13.05	1.73	9.59	0.07	10.34	3.09	15.67	0.7	17.21	0.89
19.5	1.25	0.31	1.04	0.37	0.41	0.29	1.11	0.46	0.34	0.03	0.83	0.3	3.35	0.34	3.37	0.21	2.27	0.3	1.11	0.5	4.41	0.07	12.75	2.31	10.33	0.71	12.62	3.81	16.64	0.97	16.85	0.12
20.2	1.08	0.35	0.67	0.24	0.82	0.43	0.83	0.36	0.53	0.02	0.83	0.02	3.06	0.55	3.29	0.15	3.15	0.6	0.93	0.22	4.96	0.08	12.26	2.91	10.89	1.27	10.99	3.36	17.92	0.7	17.93	0.97
20.9	1.1	0.29	0.71	0.18	0.84	0.32	0.83	0.55	0.56	0.1	0.81	0.2	3.8	0.06	3.38	0.14	2.9	0.94	1.34	0.09	5.18	0.22	13.72	3.22	10.87	1.07	12.33	3.82	19.12	0.91	17.79	0.17
21.7	0.96	0.2	0.82	0.09	0.72	0.1	1.03	0.36	0.59	0.07	0.68	0.1	3.24	0.15	4	0.73	3.28	0.32	1.12	0.49	5.7	0.17	14.24	2.96	11.35	0.43	12.89	3.97	20.36	0.51	18.81	0.99
22.5	1.04	0.44	0.86	0.05	0.7	0.19	0.69	0.25	0.6	0.02	0.75	0.21	3.55	0.33	4.77	0.17	3.42	0.19	1.28	0.02	6.2	0.22	14.88	2.16	12.03	1.23	15.28	4.17	22.23	0.81	19.84	0.13
23.3	0.96	0.23	1	0.16	0.67	0.22	0.81	0.18	0.53	0.04	0.71	0.18	3.56	0.27	4.39	0.26	3.56	0.43	1.55	0.19	6.99	0	15.87	1.8	12.92	0.19	14.85	5.27	22.3	0.48	21.73	0.7
24.1	0.94	0.22	1.04	0.45	0.62	0.24	0.87	0.26	0.65	0.05	0.67	0.18	4.14	0.25	4.67	0.82	3.91	0.13	1.74	0.43	7.68	0.27	16.42	2.45	13.86	0.39	15.83	4.57	23.7	0.65	23.59	0.41
25	0.96	0.26	0.92	0.24	0.61	0.29	0.76	0.23	0.63	0.11	0.65	0.18	4.37	0.15	4.93	0.5	4.05	0.22	2.02	0.68	8.32	0.36	16.73	2.08	14.64	0.27	17.35	4.04	25.64	1.02	24.62	0.07
25.9	0.92	0.2	0.87	0.27	0.69	0.14	0.95	0.33	0.64	0.04	0.61	0.13	4.58	0.48	5.62	0.47	4.39	0.04	2.2	0.42	8.72	0.06	17.26	1.17	15.09	0.63	18.03	4.57	26.9	0.55	25.64	0.3
26.9	0.87	0.12	0.93	0.08	0.59	0.27	0.99	0.21	0.7	0.11	0.58	0.14	4.63	0.38	5.71	1.14	4.54	0.24	2.45	0.5	9.58	0.05	18.1	1.62	16.26	1.42	19.45	4.63	28.17	0.87	27.34	0.79
27.9	0.82	0.13	1.02	0.21	0.62	0.37	0.86	0.33	0.66	0.09	0.52	0.09	5.16	0.2	5.95	0.77	5.28	0.07	2.79	0.56	10.01	0.09	19.15	1.81	17.1	0.63	21.3	4.82	29.43	0.55	28.55	0.97
28.9	0.95	0.15	0.95	0	0.61	0.25	1.11	0.38	0.71	0.05	0.5	0.12	5.2	0.21	6.3	0.97	5.59	0.2	3.28	0.41	10.87	0.09	19.66	0.95	18.11	1.12	22.44	4.79	31.21	0.53	30.27	0.43
30	0.91	0.18	0.95	0.04	0.53	0.2	1.1	0.46	0.68	0.08	0.51	0.15	5.68	0.18	6.6	0.99	5.79	0.02	3.7	0.11	11.63	0.01	20.28	1.31	19.59	1.49	23.78	4.93	32.3	0.53	31.62	0.18
31.1	0.99	0.08	1.04	0.04	0.55	0.24	1.26	0.51	0.83	0.04	0.47	0.1	5.89	0.18	6.93	0.99	6.02	0.13	3.85	0.53	12.69	0.08	21.25	1.25	20.37	1.63	25.46	5.04	33.7	0.52	33.07	0.07
32.2	0.97	0.19	0.97	0.04	0.52	0.19	1.21	0.46	0.9	0.07	0.47	0.07	6.24	0.16	7.23	0.91	6.48	0.28	4.25	0.54	13.35	0.08	22.35	1.47	21.34	2.19	26.7	5.01	35.24	0.72	35.06	0.4
33.4	0.96	0.12	1.01	0.02	0.53	0.23	1.34	0.49	0.96	0.04	0.5	0.11	6.42	0.2	7.52	0.89	6.7	0.27	4.65	0.64	14.38	0.45	22.82	1.62	22.39	1.91	27.85	5.18	36.68	0.59	36.11	0.88
34.6	0.89	0.14	1	0.05	0.55	0.16	1.44	0.55	1.07	0.04	0.51	0.09	6.61	0.34	7.91	1.03	7.08	0.27	5.06	0.48	15.18	0.47	23.53	1.55	23.62	2.09	28.72	5.12	38.08	0.58	37.25	1.13
35.9	0.99	0.16	1.04	0.08	0.48	0.15	1.54	0.66	1.05	0.06	0.53	0.14	7.01	0.16	8.29	1.22	7.66	0.38	5.35	0.69	15.96	0.04	24.61	1.45	24.73	2.65	29.68	5.05	39.16	0.56	38.75	0.57
37.2	1.01	0.13	1.11	0	0.51	0.21	1.64	0.72	1.11	0.14	0.58	0.07	7.33	0.39	8.55	1.06	8.05	0.54	5.8	0.48	16.89	0.49	25.79	1.57	25.91	3.04	31.24	4.91	40.97	0.63	40.22	0.82
38.5	1.01	0.19	1.12	0.01	0.5	0.15	1.79	0.87	1.26	0.16	0.6	0.07	7.8	0.37	8.91	0.86	8.68	0.43	6.27	0.63	18.17	0.35	26.7	1.5	27.21	2.94	32.44	4.55	41.91	0.74	41.26	0.89
40	1.09	0.23	1.21	0.05	0.53	0.18	1.95	0.89	1.41	0.18	0.62	0.11	7.98	0.32	9.02	0.96	9.03	0.53	6.77	0.5	19.02	0.63	28.01	1.87	28.35	3.09	33.96	4.88	43.58	0.52	42.44	0.02
41.4	1.14	0.25	1.2	0.11	0.54	0.14	2.1	1.02	1.57	0.1	0.72	0.08	8.32	0.08	9.31	1.16	9.45	0.5	7.32	0.36	19.85	0.65	28.78	1.71	29.72	3.42	34.99	5.03	44.44	0.63	44.96	0.29
42.9	1.16	0.22	1.29	0.05	0.56	0.15	2.35	1.22	1.74	0.29	0.82	0.06	8.59	0.28	9.61	0.9	9.96	0.39	7.8	0.2	20.78	0.77	29.97	1.7	30.6	3.68	36.41	5.07	45.97	0.78	45.14	0.13
44.5	1.2	0.31	1.34	0.02	0.64	0.15	2.48	1.32	1.95	0.34	0.91	0.07	8.96	0.23	9.99	0.85	10.38	0.47	8.43	0.12	22.07	0.93	30.82	1.7	31.84	3.96	37.26	4.75	47.53	0.92	47.71	0.46
46.1	1.28	0.28	1.4	0.09	0.66	0.14	2.71	1.55	2.1	0.4	1.04	0.06	9.08	0.3	10.18	1.07	10.96	0.43	9.12	0.15	23.07	0.69	31.89	1.49	33.52	4.2	38.97	4.54	48.76	0.97	48.61	0.17
47.8	1.28	0.35	1.46	0.1	0.7	0.18	2.91	1.6	2.39	0.49	1.17	0.04	9.31	0.12	10.42	0.98	11.56	0.41	9.64	0.2	24.13	0.89	32.56	1.23	34.63	4.43	40.41	4.67	50.12	0.94	49.55	0.24
49.6	1.36	0.23	1.5	0.09	0.73	0.13	3.08	1.77	2.65	0.41	1.32	0.04	9.54	0.14	10.74	1.01	11.81	0.51	10.54	0.15	25.23	0.73	33.46	1.54	36.3	4.93	41.98	4.61	50.99	1.02	50.59	0.09
51.4	1.41	0.37	1.56	0.16	0.77	0.14	3.3	1.97	2.97	0.61	1.54	0.1	9.64	0.06	11.16	1.12	12.66	0.46	11.09	0.1	26.35	0.81	35.08	1.03	37.55	4.91	43.93	4.62	52.21	1.11	51.56	0.42
53.3	1.5	0.33	1.62	0.17	0.81	0.16	3.61	2.27	3.31	0.65	1.74	0.06	9.99	0.18	11.36	1	12.87	0.44	11.86	0.16	27.46	1	36.09	0.94	38.44	5.29	45.72	4.33	53.52	1.24	52.61	0.99
55.2	1.57	0.37	1.68	0.07	0.89	0.1	3.88	2.49	3.69	0.62	1.99	0.07	10.25	0.2	11.44	1.06	13.66	0.51	12.54	0.16	28.69	0.79	37.31	1.12	39.89	5.54	46.92	4.21	54.53	0.81	53.47	1.2
57.3	1.65	0.36	1.77	0.18	0.94	0.12	4.19	2.67	3.97	0.67	2.29	0.09	10.5	0.21	11.57	0.89	14.2	0.52	13.3	0.36	29.88	0.73	38.18	1	40.97	4.93	47.91	4.01	55.89	1.24	55.1	1.41
59.4	1.68	0.41	1.86	0.09	0.99	0.08	4.5	2.92	4.46	0.82	2.57	0.05	10.64	0.13	11.86	0.98	14.71	0.43	14.24	0.18	31.15	0.96	39.03	1.05	42.07	5.29	49.31	4.02	56.94	0.95	56.32	1.67
61.5	1.75	0.43	1.92	0.16	1.03	0.1	4.84	3.27	4.79	0.79	2.94	0.09	10.76	0.28	12.11	0.98	15.51	0.26	15.06	0.05	32.1	1.2	40.24	1.17	43.47	5.49	50.28	3.89	58.23	1.36	57.11	1.75
63.8	1.81	0.44	1.98	0.07	1.12	0.06	5.27	3.65	5.3	0.76	3.25	0.02	10.93	0.44	12.22	0.99	15.91	0.18	15.91	0.19	33.57	1.27	41.32	1.5	44.53	5.23	51.59	3.99	59.17	1.42	57.41	1.42
66.1	1.86	0.46	2.03	0.06	1.18	0.09	5.57	3.96	5.77	0.84	3.69	0.05	11.07	0.29	12.41	0.86	16.73	0.32	16.86	0.06	34.89	1.19	42.31	1.69	45.68	5.22	53.17	3.67	60.28	1.23	59.11	1.66
68.5	1.92	0.48	2.11	0.16	1.26	0.11	5.86	4.19	6.24	0.88	4.04	0.04	11.27	0.33	12.65	0.78	17.33	0.32	17.9	0.25	35.97	1.41	43.31	1.79	47.22	5.41	54.34	3.68	61.37	1.3	60.01	1.56
71	2	0.49	2.11	0.04	1.31	0.15	6.27	4.58	6.89	1.03	4.5	0.09	11.41	0.39	12.76	0.9	18	0.32	18.85	0.31	36.74	1.37	44.69	1.94	48.37	5	55.55	3.5	62.03	1	61.19	1.88
73.7	2.1	0.43	2.2	0.05	1.43	0.11	6.61	4.92	7.56	1.06	5.07	0.06	11.57	0.23	12.94	0.87	18.56	0.22	19.93	0.23	38.19	1.38	45.7	1.96	49.76	5.28	56.58	3.3	63.44	1.22	61.85	1.86
76.4	2.15	0.46	2.2	0.06	1.48	0.17	6.94	5.2	8.17	1.21	5.56	0.11	11.67	0.16	13.17	0.89	19.18	0.24	20.99	0.4	39.33	1.35	46.97	1.69	51.11	5.27	57.74	3.07	64.23	1.41	62.21	2.43
79.1	2.23	0.54	2.28	0.14	1.55	0.18	7.35	5.65	9.02	1.35	6.05	0.1	11.83	0.26	13.27	0.76	19.88	0.07	22.15	0.65	40.78	1.17	47.78	1.9	51.98	5.59	58.4	2.85	64.84	1.64	63.52	2.15
82	2.29	0.53	2.32	0.13	1.57	0.24	7.61	5.92	9.83	1.39	6.74	0.18	11.97	0.29	13.34	0.75	20.84	0.04	22.95	0.61	41.69	1.37	49.04	2.16	53.31	5.21	59.7	2.66	65.79	0.98	64.27	1.8
85.1	2.3	0.46	2.37	0.13	1.65	0.29	7.91	6.19	10.63	1.6	7.35	0.13	12.16	0.3	13.55	0.8	21.43	0.12	24.17	0.93	43.08	1.38	49.92	2.16	54.72	4.82	60.81	2.67	66.64	1.5	65.4	2
88.2	2.37	0.55	2.39	0.1	1.73	0.34	8.44	6.64	11.35	1.53	7.99	0.15	12.26	0.28	13.66	0.79	22.19	0.25	25.13	1.21	44.31	1.47	50.77	2.22	55.31	4.96	62.35	2.38	67.73	1.26	66.01	1.75
91.4	2.41	0.51	2.44	0.22	1.8	0.36	8.73	6.96	12.27	1.72	8.65	0.22	12.52	0.34	13.84	0.81	22.98	0.48	25.94	1.27	45.24	1.44	51.94	2.23	56.36	5.31	63.43	1.97	68.03	1.22	67.36	1.5
94.7	2.46	0.52	2.46	0.15	1.84	0.38	9.26	7.44	13.28	1.69	9.47	0.18	12.71	0.23	14.04	0.77	24.03	0.5	26.99	1.56	46.67	1.47	52.86	2.21	57.46	4.94	64.86	1.71	69.5	1.14	67.5	1.37
98.2	2.48	0.56	2.48	0.16	1.9	0.44	9.63	7.84	13.98	1.88	10.15	0.22	12.7	0.25	14.13	0.88	24.85	0.52	28.33	1.54	47.83	1.4	53.82	2.34	58.35	4.3	66.31	1.55	69.58	1.05	68.66	1.23
102	2.51	0.54	2.49	0.23	1.96	0.48	10.11	8.33	15.03	1.99	11.11	0.28	13.05	0.24	14.36	0.84	25.82	0.7	29.53	1.69	49.16	1.31	55.14	2.24	59.43	4.43	67.26	1.38	70.41	1.08	68.97	1.17
106	2.56	0.53	2.44	0.2	2.02	0.55	10.61	8.81	15.94	2.03	11.65	0.34	13.17	0.25	14.61	1	26.57	0.79	30.41	1.6	50.53	1.24	55.86	2.12	60.58	3.87	68.2	1.42	71.15	1.19	69.58	0.92
109	2.51	0.52	2.47	0.3	2.02	0.56	11.06	9.28	17.03	2.06	12.4	0.33	13.46	0.31	14.89	1.01	27.52	0.98	31.66	1.94	51.62	1.03	56.24	1.97	61.68	3.32	68.91	1.54	71.27	0.87	70.19	0.55
113	2.56	0.53	2.44	0.25	2.05	0.63	11.4	9.51	18.24	2.36	13.24	0.54	13.75	0.23	15.11	0.9	28.38	1.27	32.83	1.83	52.92	1.32	57.4	2.61	62.43	3.34	70.14	1.29	72.7	0.96	70.75	0.72
118	2.57	0.5	2.49	0.28	2.14	0.66	11.88	10	19.11	2.48	14.02	0.4	14.02	0.3	15.37	1.03	29.26	1.26	34.25	1.88	53.52	1.58	58.21	2.31	63.2	2.84	70.8	1.04	73.01	0.63	71.23	0.58
122	2.56	0.52	2.43	0.28	2.18	0.72	12.26	10.41	20.34	2.47	15.04	0.56	14.33	0.26	15.62	1.14	29.99	1.55	35.51	1.87	54.45	1.44	58.88	2.24	64.01	2.48	71.48	1.03	73.7	1.01	72.38	0.59
126	2.56	0.49	2.45	0.26	2.18	0.74	12.68	10.86	21.58	2.53	15.82	0.72	14.58	0.24	15.96	1.16	30.83	1.53	36.88	1.77	55.69	1.2	59.85	2.29	64.78	2.26	71.45	0.87	74.53	0.93	72.72	0.62
131	2.56	0.48	2.44	0.33	2.21	0.81	13.18	11.21	22.57	2.71	16.85	0.74	14.9	0.49	16.18	1.31	31.89	1.6	38.04	1.63	56.37	1.27	60.62	2.37	65.74	1.82	72.72	0.64	75.31	0.73	73.31	0.64
136	2.53	0.41	2.45	0.31	2.29	0.81	13.36	11.42	23.45	2.86	17.32	0.57	15.19	0.55	16.52	1.14	32.8	1.68	39.02	1.78	57.68	1.21	61.42	2.07	66.63	1.57	73.06	0.59	75.84	0.46	74.01	0.69
141	2.51	0.4	2.37	0.2	2.28	0.88	13.81	11.8	24.46	3.07	18.17	0.9	15.49	0.55	16.78	1.12	33.82	1.76	40.46	1.76	59.09	1.23	62.41	2.34	67.13	1.84	73.2	0.01	76.66	0.5	75.46	1.13
146	2.47	0.44	2.34	0.38	2.32	0.93	14.27	12.25	25.5	3.11	19.12	0.88	15.75	0.54	17.13	1.24	34.75	1.84	41.36	1.79	59.41	1.41	62.76	2.73	68.14	0.85	73.4	0.01	77.36	0.68	75.69	0.9
151	2.5	0.41	2.34	0.33	2.3	0.9	14.61	12.68	26.21	2.98	19.72	1.07	16.02	0.53	17.66	1.23	35.79	1.59	42.5	1.85	60.82	1.1	63.86	2.78	68.25	1.3	74.06	0.44	78.12	0.39	76.2	0.85
157	2.5	0.44	2.29	0.24	2.29	0.92	14.95	12.98	26.91	3.23	20.7	1	16.29	0.46	17.98	1.25	36.86	1.88	43.69	1.75	61.31	1.32	64.3	3.3	69.44	0.75	73.9	0.53	78.54	0.55	76.61	0.9
163	2.48	0.34	2.32	0.36	2.32	0.9	15.29	13.23	27.92	3.21	21.32	1.05	16.46	0.72	18.36	1.21	37.47	1.74	44.21	1.87	62.42	1.49	65.02	3.34	69.62	0.09	74.59	0.47	79.74	0.47	76.88	0.56
168	2.43	0.38	2.3	0.38	2.33	0.96	15.64	13.59	28.52	3.49	21.98	1.36	16.89	0.86	18.91	1.3	38.12	1.54	45.36	2	63.38	1.42	65.71	3.9	70.17	0.23	74.95	0.95	80.52	0.23	77.25	0.54
175	2.42	0.41	2.28	0.39	2.33	0.97	15.86	13.78	29.28	3.3	22.69	0.86	17.42	0.97	19.17	1.33	39.27	1.63	46.53	2.32	63.32	0.89	66.12	3.75	70.58	0.26	75.32	0.82	80.61	0.06	77.31	0.85
181	2.38	0.31	2.24	0.37	2.3	0.97	16.33	14.35	30.45	3.35	23.36	1.34	17.55	0.81	19.65	1.43	39.93	1.71	46.9	2.25	64.53	1.09	66.16	3.49	71.55	0.27	75.86	1.33	80.03	1	78.36	0.89
188	2.37	0.36	2.18	0.37	2.33	0.92	16.54	14.48	31.08	3.25	24.01	1.52	17.77	1.06	20	1.62	40.53	1.34	47.55	2.95	64.34	1.32	66.59	3.34	71.9	0.8	75.67	1.28	81.33	0.34	77.81	1.03
195	2.31	0.29	2.27	0.39	2.29	0.98	16.74	14.63	32.06	3.71	24.69	1.25	18.26	0.96	20.2	1.88	41.37	1.46	49.05	2.74	64.61	1.3	66.98	3.54	72.57	0.3	76.16	1.19	82.03	0.09	78.07	1.31
202	2.31	0.24	2.19	0.38	2.26	1.01	16.9	14.7	32.58	3.32	25.07	1.64	18.59	1.05	20.47	1.89	42.01	1.28	49.09	3.06	65.29	1.99	67.63	3.4	72.65	0.16	77.5	1.75	82.3	0.15	78.01	1.23
209	2.3	0.31	2.16	0.4	2.26	0.88	17.03	14.98	33.69	3.64	25.66	1.86	18.91	0.91	21.03	2.08	42.78	1.18	50.51	3.16	66.11	1.59	67.69	3.79	73.15	0.17	76.97	1.5	82.98	0.42	78.67	1.74
217	2.32	0.31	2.13	0.4	2.31	0.95	17.16	15.05	33.88	3.54	26.44	1.96	19.03	1.25	21.37	1.96	43.36	1.14	51.06	3.46	66.63	2.33	67.46	3.7	73.45	0.87	77.98	1.87	82.84	0.42	78.62	1.85
225	2.26	0.22	2.07	0.36	2.26	0.97	17.36	15.28	34.75	3.58	26.39	1.8	19.45	1.47	21.58	1.84	44.01	1.27	51.7	3.44	66.68	2.48	68.31	2.8	73.43	0.44	78.38	1.91	83.41	0.09	78.59	2.15
233	2.25	0.27	2.1	0.3	2.27	0.91	17.36	15.33	34.99	3.55	26.89	1.78	19.62	1.49	21.78	1.92	44.07	0.91	52.84	3.89	67.6	1.98	68.39	2.83	74.33	0.18	78.68	2.67	83.82	0.2	78.87	1.57
241	2.18	0.27	2.07	0.27	2.3	0.99	17.77	15.75	35.29	3.33	27.58	2.05	19.9	1.28	22.37	1.72	44.39	1	53.02	3.84	67.05	2.18	68.71	3.63	73.27	1	78.77	2.28	84.17	0.12	78.94	2.54
250	2.17	0.3	2.04	0.31	2.24	0.91	17.83	15.79	35.62	3.11	27.22	2.09	20.11	1.48	22.44	2.21	44.96	1.13	53.47	3.75	67.64	2.42	69.21	2.23	74.17	0.78	79.23	2.81	82.87	0.15	78.96	2.81
259	2.2	0.26	2.03	0.39	2.3	0.92	17.87	15.99	36.11	2.74	28.1	1.6	20.64	1.57	22.71	1.99	45.34	1.54	54.27	3.74	67.3	2.52	68.79	3.17	74.53	0.35	78.99	3.37	83.93	0.13	79.64	2.37
269	2.16	0.23	2	0.39	2.24	0.97	17.87	16.07	37.03	2.59	28.23	1.83	20.89	1.5	22.86	2.41	45.91	1.61	54.99	3.97	68.45	2.73	69.48	2.98	74.55	0.75	79.37	2.77	85.95	0.48	79.48	2.51
279	2.21	0.22	1.98	0.35	2.23	0.89	18.12	16.19	37.2	2.31	28.65	2.14	20.9	1.54	22.99	2.36	46.13	1.43	55.22	4.17	69.06	2.42	70.01	2.47	75.13	1.9	79.27	3.15	86	0.36	78.26	2.63
289	2.09	0.25	1.95	0.37	2.23	0.89	18.17	16.43	36.85	2.57	28.87	2.74	21.09	2.07	23.16	1.88	46.26	1.12	55.83	3.98	68.2	2.26	69.17	2.03	75.38	0.87	80.09	3.11	87.02	0.36	78.92	3.13
300	2.12	0.35	2.02	0.39	2.31	1	18.33	16.72	37.35	1.85	29.23	2.66	21.67	1.81	23.55	2.21	46.83	1.52	56.43	4.16	69.22	3.57	69.51	2.17	74.91	1.95	80.62	3.64	84.95	0.18	79.69	3.22
311	2.1	0.19	2	0.39	2.27	0.77	18.2	16.38	37.41	2.07	29.61	2.48	21.37	2.1	23.52	2.58	46.78	1.49	56.91	4.38	67.88	2.05	69.43	2.98	75.31	3.11	80.11	4	85.2	0.35	79.29	3.3
322	2.02	0.26	1.99	0.53	2.29	0.85	18.14	16.39	37.94	2.51	29.83	2.54	22	2.42	23.82	2.77	46.97	1.01	57.63	3.88	68.18	2.23	69.33	2.75	76.02	0.94	80.44	3.52	86.83	0.56	79.76	3.14
334	2.06	0.38	1.96	0.4	2.32	1	17.99	16.11	37.72	2.09	30.14	2.62	22.23	2.77	24.07	2.02	47.43	0.77	57.58	4.34	69.04	2.7	69.79	2.28	75.67	1.09	80.9	4.05	85.76	0.4	78.92	2.83
346	1.98	0.24	1.98	0.5	2.37	0.91	18.28	16.43	38.12	1.98	30.19	2.34	22.45	2.55	24	1.83	47.38	0.97	57.87	4.57	69.69	2.46	69.68	2.59	76.25	1.82	80.93	3.71	86.04	0.73	79.95	3.17
359	2.07	0.24	1.87	0.39	2.26	0.93	17.74	16.23	38.61	2.16	29.94	2.43	22.57	2.46	23.85	2.29	47.18	0.41	59.57	5.25	69.23	2.4	69.77	2.38	75.38	0.94	81.1	3.8	86.82	0.9	78.48	3.08
372	2.01	0.22	1.86	0.26	2.36	1	17.98	16.34	37.7	1.66	29.89	2.63	22.76	2.71	24.16	2.85	47.73	0.72	59.09	5.43	68.27	1.89	69.3	2.47	76.24	2.04	80.04	4.54	86.18	0.12	79.89	3.12
385	1.9	0.2	1.84	0.4	2.17	0.8	17.9	16.67	38.84	2.35	30.34	2.77	22.55	3.3	24.49	2.28	47.35	0.17	60.13	5.3	69.81	3.34	69.8	3.1	75.14	1.1	81.02	5.08	87.8	0.85	79.87	3.15
400	1.89	0.24	1.8	0.35	2.24	0.84	17.68	16.38	38.47	2.45	30.61	2.45	22.89	3.09	24.38	1.92	48.15	0.56	59.65	5.63	68.58	2.01	69.51	1.84	75.42	2.13	81.05	5.37	86.95	0.46	80.69	3.38
414	1.87	0.26	1.8	0.4	2.21	0.83	18.07	16.66	38.49	1.63	30.44	2.06	22.64	2.42	23.96	1.76	48.21	0.02	59.19	5.53	71.07	3.53	69.18	1.93	74.56	2.28	80.02	5.06	87.11	1.12	80.41	3.43
429	1.89	0.37	1.83	0.41	2.07	0.7	17.73	16.33	38.87	2.22	30.05	2.93	22.81	3.44	24.35	2.8	49.19	0.25	59.42	4.92	70.3	2.56	69.1	2.81	76.43	3.44	81.6	5.73	89.01	0.59	78.28	3.8
445	1.88	0.3	1.75	0.37	2	0.6	17.72	16.32	39	2.33	30.74	3.96	23.07	3.04	24.84	3.23	48.94	0.17	58.94	6.25	69.41	3.53	68.73	3.18	77.11	4.44	80.68	5.33	87.45	1.21	80.27	3.7
461	1.87	0.18	1.83	0.43	1.92	0.6	17.8	16.73	38.5	2.17	30.08	2.92	23.22	3.9	24.34	2.31	48.71	0.3	59.77	4.68	69.83	3.75	69.27	2.65	75.48	3.51	80.23	5.74	85.09	0.35	78.54	3.39
478	1.75	0.37	1.75	0.29	1.84	0.6	17.63	16.55	38.63	2.25	30.25	3.97	23.01	3.9	24.65	1.8	49.8	0.68	60.44	4.61	67.58	2.63	68.13	4.09	75.15	4.06	80.6	6.27	85.16	0.12	78.36	4.68
496	1.86	0.21	1.64	0.28	1.85	0.61	17.64	16.66	37.81	2.84	29.68	4.38	22.53	3.85	24.3	1.92	48.89	0.65	61.35	6.84	68.23	5.26	67.82	4.2	75.28	7.61	80.09	6.09	86.82	0.31	78.2	3.92
514	1.65	0.36	1.73	0.6	1.84	0.45	17.08	16.12	38.36	2.76	29.13	2.32	22.35	4.83	24.1	1.26	48.1	0.65	59.53	6.03	67.47	2.71	65.5	4.29	74.22	4.48	81.12	7.16	85.69	0.18	78.74	2.5
533	1.66	0.32	1.64	0.41	1.73	0.54	17	16.04	37.19	2.28	29.28	3.08	22.01	4.22	23.95	0.82	46.58	0.82	60.75	5.5	63.45	3.51	64.5	3.4	74.17	6.01	79	6.94	85.37	0.56	79.31	4.6
552	1.68	0.27	1.74	0.46	1.6	0.52	16.69	15.85	37.55	3.85	29.33	3.02	22.73	4.14	23.83	1.81	46.83	1.2	60.46	5.33	64.52	5.35	64.47	4.82	74.34	7.4	77.79	7.17	85.21	0.04	78.38	5.29
573	1.78	0.38	1.54	0.16	1.63	0.37	16.5	15.58	36.95	2.8	28.9	3.4	22.04	4.59	23.66	1.48	45.86	1.63	59.19	6.8	59.9	4.86	62.78	5.78	74.18	5.84	79.85	7.41	86.46	2.31	78.11	4.65
594	1.55	0.21	1.7	0.37	1.62	0.3	16.29	15.87	36.99	2.76	28.24	2.59	22.2	5.32	23.83	2.89	44.56	1.23	60.57	7.3	62.35	4.1	61.83	5	73.01	5.99	79.07	8.76	83.89	2.36	76.93	4.99

## Sheet: pressure drop
flow rate, lpm	pretreatment	TERC	alcohol	bleach	autoclave	flow rate, lpm	pretreatment	TERC	alcohol	bleach	autoclave	flow rate, lpm	pretreatment	TERC	alcohol	bleach	autoclave
1.455	0.2032	0.199	0.381	0.3251	0.3226	1.455	1.7348	2.1793	2.0523	4.9022	1.524	1.455	0.508	0.7408	0.8043		0.6054
2.514	0.4699	0.4953	0.6782	0.6477	0.6045	2.514	3.6703	4.4882	4.1707	8.9662	2.7102	2.514	1.4436	1.5452	1.5875		1.2023
3.601	0.7366	0.7696	1.0084	0.9525	0.9525	3.601	6.096	6.5608	6.1798	13.114	4.5085	3.601	2.0955	2.286	2.3707		1.778
4.731	1.0236	1.0668	1.3386	1.2497	1.2878	4.731	7.5362	7.9578	7.6632	17.5184	5.715	4.731	2.9337	3.0057	3.1115		2.3834
5.948	1.303	1.3919	1.7069	1.6307	1.5672	5.948	9.2278	10.414	9.6952	21.7094	7.0409	5.948	3.7465	3.8947	3.9158		3.0522
6.859	1.6459	1.7145	2.0523	1.9253	1.8415	6.859	11.1328	11.8948	11.303	26.322	8.382	6.859	4.627	5.0165	4.8683		3.6618
7.947	1.938	2.0447	2.3927	2.2428	2.1793	7.947	12.7838	13.7998	13.081	30.8102	9.7587	7.947	5.715	6.0113	5.7573		4.373
9.144	2.2301	2.38	2.667	2.6035	2.5197	9.144	14.986	16.4262	15.1562	34.8742	10.9855	9.144	6.477	6.5193	6.477		5.1181
10.2	2.5222	2.6543	3.1547	2.9845	2.8575	10.2	16.8072	18.288	17.3558	39.149	12.3393	10.2	7.0697	7.112	7.0697		5.9267
